# Supplementary material for: Dehydroepiandrosterone Cocrystals with Improved Solubility and Bioavailability
Source: Pharmaceutics. 2022 Nov 16;14(11):2478. doi: 10.3390/pharmaceutics14112478 (PMC9699216; doi:10.3390/pharmaceutics14112478)
Supplement: Supplementary file 1 [file pharmaceutics-14-02478-s001.zip]

Archive with 1 entries (1 files):
- pharmaceutics-2011108-supplementary.pdf
